# Supplementary material for: Cuproptosis-Related Risk Score Predicts Prognosis and Characterizes the Tumor Microenvironment in Hepatocellular Carcinoma
Source: Front Immunol. 2022 Jul 11;13:925618. doi: 10.3389/fimmu.2022.925618 (PMC9311491; doi:10.3389/fimmu.2022.925618)
Supplement: Supplementary file 2 [file Table_1.xlsx]

## Sheet: S1
Supplementary table 1: GSEA analysis of HCC patients with low CRRS
NAME	NES	NOM p-val	FDR q-val
KEGG_DRUG_METABOLISM_CYTOCHROME_P450	-2.2714	0	0
KEGG_RETINOL_METABOLISM	-2.22411	0	0
KEGG_PEROXISOME	-2.17637	0	0.000469941
KEGG_METABOLISM_OF_XENOBIOTICS_BY_CYTOCHROME_P450	-2.14607	0	0.00080616
KEGG_TRYPTOPHAN_METABOLISM	-2.14048	0	0.000644928
KEGG_PPAR_SIGNALING_PATHWAY	-2.13247	0	0.000592995
KEGG_GLYCINE_SERINE_AND_THREONINE_METABOLISM	-2.13118	0	0.000508282
KEGG_PROPANOATE_METABOLISM	-2.11305	0	0.000556119
KEGG_BUTANOATE_METABOLISM	-2.09336	0	0.000593318
KEGG_VALINE_LEUCINE_AND_ISOLEUCINE_DEGRADATION	-2.05841	0.00193798	0.000902722
KEGG_FATTY_ACID_METABOLISM	-2.04927	0	0.000968933
KEGG_STEROID_HORMONE_BIOSYNTHESIS	-2.04543	0	0.000888189
KEGG_DRUG_METABOLISM_OTHER_ENZYMES	-2.01994	0	0.00106328
KEGG_BETA_ALANINE_METABOLISM	-2.01908	0.00193424	0.000987333
KEGG_HISTIDINE_METABOLISM	-2.00585	0.00385356	0.000992533
KEGG_TYROSINE_METABOLISM	-2.00128	0	0.00102666
KEGG_PRIMARY_BILE_ACID_BIOSYNTHESIS	-1.97805	0	0.00125155
KEGG_PYRUVATE_METABOLISM	-1.97789	0	0.00118202
KEGG_ARGININE_AND_PROLINE_METABOLISM	-1.95309	0.00195695	0.00154798
KEGG_BIOSYNTHESIS_OF_UNSATURATED_FATTY_ACIDS	-1.90177	0	0.00365133
KEGG_GLYCOLYSIS_GLUCONEOGENESIS	-1.89441	0.00194175	0.003677
KEGG_ASCORBATE_AND_ALDARATE_METABOLISM	-1.83891	0.00606061	0.00756079
KEGG_LINOLEIC_ACID_METABOLISM	-1.8052	0.00384615	0.0099396
KEGG_STARCH_AND_SUCROSE_METABOLISM	-1.80198	0.00419287	0.00992549
KEGG_PENTOSE_AND_GLUCURONATE_INTERCONVERSIONS	-1.79065	0.0122449	0.0110433
KEGG_COMPLEMENT_AND_COAGULATION_CASCADES	-1.78881	0.0315789	0.0108296
KEGG_CITRATE_CYCLE_TCA_CYCLE	-1.78255	0.0199601	0.0112871
KEGG_ALANINE_ASPARTATE_AND_GLUTAMATE_METABOLISM	-1.77321	0.00608519	0.0120288
KEGG_LYSINE_DEGRADATION	-1.76632	0.00376648	0.0125009
KEGG_ABC_TRANSPORTERS	-1.73623	0.00775194	0.0159666
KEGG_PORPHYRIN_AND_CHLOROPHYLL_METABOLISM	-1.69476	0.0379242	0.0229756
KEGG_PHENYLALANINE_METABOLISM	-1.64379	0.0291667	0.0343514
KEGG_RENIN_ANGIOTENSIN_SYSTEM	-1.63393	0.0260521	0.0360953
KEGG_CYSTEINE_AND_METHIONINE_METABOLISM	-1.5547	0.0334646	0.0621122
KEGG_GLYOXYLATE_AND_DICARBOXYLATE_METABOLISM	-1.55467	0.0349515	0.0603476
KEGG_NITROGEN_METABOLISM	-1.52789	0.0351562	0.0692489
KEGG_ADIPOCYTOKINE_SIGNALING_PATHWAY	-1.49579	0.0464646	0.0816003
KEGG_ARACHIDONIC_ACID_METABOLISM	-1.49366	0.0372671	0.0804964

## Sheet: S2
Supplementary table 2: GSEA analysis of HCC patients with high CRRS
NAME	NES	NOM p-val	FDR q-val
KEGG_PATHOGENIC_ESCHERICHIA_COLI_INFECTION	1.90452	0	0.179072
KEGG_BLADDER_CANCER	1.78611	0	0.216918
KEGG_PURINE_METABOLISM	1.7786	0.00613497	0.176405
KEGG_GLYCOSPHINGOLIPID_BIOSYNTHESIS_LACTO_AND_NEOLACTO_SERIES	1.77491	0.00193798	0.146532
KEGG_SPLICEOSOME	1.74598	0.00622407	0.166565
KEGG_RNA_DEGRADATION	1.74557	0.00413223	0.142919
KEGG_RNA_POLYMERASE	1.74272	0.0171674	0.128807
KEGG_HUNTINGTONS_DISEASE	1.74005	0.00609756	0.118064
KEGG_HOMOLOGOUS_RECOMBINATION	1.73008	0.00426439	0.118187
KEGG_VASOPRESSIN_REGULATED_WATER_REABSORPTION	1.70973	0.00206186	0.133163
KEGG_AXON_GUIDANCE	1.70219	0.00595238	0.131678
KEGG_CELL_CYCLE	1.6934	0.00813008	0.130826
KEGG_LYSOSOME	1.6768	0.00823045	0.142818
KEGG_ENDOCYTOSIS	1.66447	0.0181087	0.149054
KEGG_CYTOSOLIC_DNA_SENSING_PATHWAY	1.65906	0.01222	0.146973
KEGG_NOTCH_SIGNALING_PATHWAY	1.65573	0.0140562	0.141778
KEGG_PATHWAYS_IN_CANCER	1.65126	0.0157171	0.139752
KEGG_EPITHELIAL_CELL_SIGNALING_IN_HELICOBACTER_PYLORI_INFECTION	1.64344	0.0133333	0.141019
KEGG_HEDGEHOG_SIGNALING_PATHWAY	1.63958	0.0139165	0.138591
KEGG_WNT_SIGNALING_PATHWAY	1.6357	0.0200803	0.136378
KEGG_PYRIMIDINE_METABOLISM	1.6334	0.0166667	0.131488
KEGG_GLYCOSAMINOGLYCAN_BIOSYNTHESIS_CHONDROITIN_SULFATE	1.62427	0.0218688	0.137315
KEGG_GNRH_SIGNALING_PATHWAY	1.62081	0.0258449	0.135306
KEGG_NOD_LIKE_RECEPTOR_SIGNALING_PATHWAY	1.62026	0.0172414	0.130542
KEGG_ETHER_LIPID_METABOLISM	1.6123	0.0105485	0.133645
KEGG_DNA_REPLICATION	1.60887	0.0390144	0.132639
KEGG_GLYCEROPHOSPHOLIPID_METABOLISM	1.6083	0.011976	0.128661
KEGG_CHRONIC_MYELOID_LEUKEMIA	1.59859	0.0320641	0.134709
KEGG_REGULATION_OF_ACTIN_CYTOSKELETON	1.59826	0.0273438	0.130373
KEGG_GAP_JUNCTION	1.59763	0.0217822	0.126704
KEGG_VIBRIO_CHOLERAE_INFECTION	1.59556	0.0247423	0.12483
KEGG_LEISHMANIA_INFECTION	1.59345	0.0383877	0.123496
KEGG_CARDIAC_MUSCLE_CONTRACTION	1.5875	0.024948	0.125317
KEGG_RENAL_CELL_CARCINOMA	1.58286	0.0409357	0.126256
KEGG_GLYCOSAMINOGLYCAN_BIOSYNTHESIS_HEPARAN_SULFATE	1.58227	0.0206186	0.123378
KEGG_VEGF_SIGNALING_PATHWAY	1.57795	0.0334646	0.124687
KEGG_PANCREATIC_CANCER	1.57733	0.0340681	0.121911
KEGG_PROGESTERONE_MEDIATED_OOCYTE_MATURATION	1.57125	0.037037	0.124635
KEGG_T_CELL_RECEPTOR_SIGNALING_PATHWAY	1.55903	0.0493097	0.127941
KEGG_MELANOGENESIS	1.54371	0.0203666	0.132382
KEGG_MAPK_SIGNALING_PATHWAY	1.54153	0.0199601	0.126102
KEGG_SPHINGOLIPID_METABOLISM	1.54099	0.0357895	0.123879
KEGG_SNARE_INTERACTIONS_IN_VESICULAR_TRANSPORT	1.53703	0.0497018	0.124551
KEGG_MISMATCH_REPAIR	1.53688	0.0490405	0.122293
KEGG_BASAL_CELL_CARCINOMA	1.53265	0.0339321	0.122985
KEGG_FC_EPSILON_RI_SIGNALING_PATHWAY	1.5287	0.0376984	0.123744
KEGG_PHOSPHATIDYLINOSITOL_SIGNALING_SYSTEM	1.51538	0.0486815	0.126102
KEGG_GLYCOSPHINGOLIPID_BIOSYNTHESIS_GANGLIO_SERIES	1.50953	0.0438931	0.124478
KEGG_LONG_TERM_DEPRESSION	1.46587	0.0469388	0.141825
KEGG_TASTE_TRANSDUCTION	1.45699	0.0440882	0.144818
